# Supplementary material for: Stage-of-Action Characterization of a Non-Sulfated Heteropolysaccharide from Gracilaria lemaneiformis Against Dengue Virus Serotype 2
Source: Viruses. 2026 May 24;18(6):594. doi: 10.3390/v18060594 (PMC13307904; doi:10.3390/v18060594)
Supplement: Supplementary file 1 [file viruses-18-00594-s001.zip]

Archive with 1 entries (1 files):
- viruses-4293200-supplementary.pdf
